# Supplementary material for: High sensitivity and high resolution element 3D analysis by a combined SIMS–SPM instrument
Source: Beilstein J Nanotechnol. 2015 Apr 30;6:1091–9. doi: 10.3762/bjnano.6.110 (PMC4464366; doi:10.3762/bjnano.6.110)
Supplement: File 1 — Animated videos of sputter experiment and data reconstruction. [file Beilstein_J_Nanotechnol-06-1091-s001.zip]

Archive with 2 entries (2 files):
- MgO_nanoparticles_video_mpeg2video.mpg
- TiCN_12C14N_16colors_mpeg2video.mpg
